# Supplementary material for: Development of the Microemulsion Electrokinetic Capillary Chromatography Method for the Analysis of Disperse Dyes Extracted from Polyester Fibers
Source: Molecules. 2022 Oct 17;27(20):6974. doi: 10.3390/molecules27206974 (PMC9609498; doi:10.3390/molecules27206974)
Supplement: Supplementary file 1 [file molecules-27-06974-s001.zip]

Archive with 1 entries (1 files):
- molecules-1965977-supplementary.pdf
